# Supplementary material for: Bioactive Alkaloids from the Mangrove-Derived Fungus Nigrospora oryzae SYSU-MS0024
Source: Mar Drugs. 2024 May 9;22(5):214. doi: 10.3390/md22050214 (PMC11123012; doi:10.3390/md22050214)
Supplement: Supplementary file 1 [file marinedrugs-22-00214-s001.zip]

Archive with 1 entries (1 files):
- marinedrugs-2954655-supplementary.docx
